# Supplementary material for: Defining the 3′Epigenetic Boundary of the FMR1 Promoter and Its Loss in Individuals with Fragile X Syndrome
Source: Int J Mol Sci. 2023 Jun 27;24(13):10712. doi: 10.3390/ijms241310712 (PMC10342127; doi:10.3390/ijms241310712)
Supplement: Supplementary file 1 [file ijms-24-10712-s001.zip]

Archive with 1 entries (1 files):
- ijms-2402687-supplementary.pdf
